# Supplementary material for: Genome-wide identification, characterization, and evolutionary analysis of the HSP70 gene family in rice (Oryza sativa L.)
Source: BMC Plant Biol. 2025 Dec 1;25:1671. doi: 10.1186/s12870-025-07574-8 (PMC12670750; doi:10.1186/s12870-025-07574-8)
Supplement: Supplementary file 1 — Supplementary Material 1. [file 12870_2025_7574_MOESM1_ESM.xlsx]

## Sheet:  Table S1  Primer Sequences 
Table S1: Primer Sequences for qRT-PCR Analysis of OsHSP70 Genes
Gene ID	Gene Name	Forward Primer (5'-3')	Reverse Primer (5'-3')
LOC_Os08g09770	OsHSP70-1	CTCGTATGAAAGAAACTGCT	CAGCAGCAGTAGGTTCATTA
LOC_Os01g33360	OsHSP70-2	CTCTTCGTCTTTTTCATGAA	TAAGAATTTTAAGTTGACCT
LOC_Os01g49430	OsHSP70-3	CTTGTGCTGTTGCTGGTCTT	TTTTACCACTAGCAACAGCA
LOC_Os01g08560	OsHSP70-4	ATCTTGGTCGTACTGTTAGT	GAACATTATCAAGACCATAA
LOC_Os01g62290	OsHSP70-5	TTGCTGGTCTTAATGTTATG	AAATACCTTCTTCAATAGTA
LOC_Os01g62290	OsHSP70-6	ATCCTGTTCGTAATGCTGTT	GAAGAAGTTGTTGTTGTTGT
LOC_Os01g62290	OsHSP70-7	TTATTAGTGGTCTTAATGTT	TACCTTCTTCAATAGTAAGA
LOC_Os03g11910	OsHSP70-8	GTGTTATTAGTGGTCTTAAT	CTTCTTCAATAGTAAGAATA
LOC_Os03g11910	OsHSP70-9	GTTATCTTGGTCAACGTGTT	TACGATCAAGACCATAAGCA
LOC_Os03g16860	OsHSP70-10	ATGCTGGTGCTGTTGCTGGT	TATTAAGAACACTAACATCA
LOC_Os03g16860	OsHSP70-11	GTGTTATTGCTGGTCTTAAT	CTTCTTCAATAGTAAGAAGA
LOC_Os03g16920	OsHSP70-12	GTGCTTTTGTTCTTACTAAA	CATTAATAATACGTTGAACA
LOC_Os03g50250	OsHSP70-13	TTCGTGATGCTGTTGTTGCT	GACTTTCATTACTAAAATCT
LOC_Os02g02410	OsHSP70-14	GTGCTTTTGTTCTTACTAAA	CATTAATAATACGTTGAACA
LOC_Os03g16880	OsHSP70-15	AAAAAATTAATGATGCTGTT	TTTCACCACCTTTTTTATCA
LOC_Os03g02260	OsHSP70-16	AAATTGGTGCTTTTGTTCTT	TAATACGCATAACTTCAAGA
LOC_Os02g48110	OsHSP70-17	CTGGTCTTCGTCCTCTTCGT	CACTAACATCAAAAGCAACA
LOC_Os02g53420	OsHSP70-18	ATACTGATGCTGAATTTAGT	CAGCACTACTAAGAACTTGA
LOC_Os03g60620	OsHSP70-19	AGTAAAAAAGATATTACTGG	ACGAGCACAAGTAATATTAC
LOC_Os09g31486	OsHSP70-20	AAGCTCGTCTTGCTGGTGGT	CATGACTAACAGCAGCAGCA
LOC_Os11g47760	OsHSP70-21	AACAATTTGCTGCTGAAGAA	GACCAGCAATACGACCAGCA
LOC_Os06g10990	OsHSP70-22	AAAGTACTGCTGAAGCTCAT	CAGCAGCAGCAGCAACTTGT
LOC_Os06g46600	OsHSP70-23	TTCTTCGTAAACTTGTTGAT	CAGTAGGTTCATTAATAATA
LOC_Os12g05760	OsHSP70-24	TTTTTAGTCCTGAAGAAGTT	TAAGACCAGCAATAACACCA
LOC_Os12g14070	OsHSP70-25	CTCTTCGTCTTTTTCATGAA	TAAGCATATTAAGTTGACCT
LOC_Os12g38180	OsHSP70-26	CTGCTGAAGCTTATCTTGGT	CACCATAAGCAAGAGCAGCA
LOC_Os05g08840	OsHSP70-27	TTGCTGGTCTTAATGTTATG	AAATACCTTCTTCAATAGTA
LOC_Os05g23740	OsHSP70-28	GTGAAGCTACTCTTGATGCT	CAAGAGTACCACCACCAAGA
LOC_Os05g35400	OsHSP70-29	TTATTGCTGGTCTTAATGTT	TACCTTCTTCAATAGTAAGA
LOC_Os05g30480	OsHSP70-30	AACTTCGTGATGCTGCTGTT	TAGCAGCAGCACTAGGTTCA
LOC_Os05g51360	OsHSP70-31	ATGCTCAACGTCAAGCTACT	AAGTACCACCACCAAGATCA
LOC_Os05g38530	OsHSP70-32	GTAATCAAAAAGCTATTCGT	AAAGTTCTTTATTAAGTTCT
LOC_Os03g50885	OsActin1	TCCATCTTGGCATCTCTCAG	GTACCCGCATCAGGCATCTG

## Sheet: TableS2 characteristics 
TableS2. The characteristics of HSP70 protein ( information on HSP70 gene family members in Oryza sativa)
Transcript ID	Gene Name	Chromosome	Location Start-End	No of Introns/Exons	Protien Length (A.A)	Protien Molucler Weight (Kda	Theoretical (pI)	CDS (bp)	Strand	GRAVY(Grand Average of Hydropathicity)	Instability Index	Aliphatic Index	Subcellular Localization	Phytozon Description
LOC_Os08g09770.1	OsHSP70-1	8	5645676..5647793	00:01:00	677	73.5037	5.1	2031	reverse	-0.397	31.26	84.41	Chloroplast	DnaK family protein, putative, expressedAuto Defline:(1 of 3) PTHR19375:SF405 - HEAT SHOCK 70 KDA PROTEIN BIP4
LOC_Os01g08560.2	OsHSP70-2	1	4253837..4259626	08:09:00	846	93.1077	5.17	2538	forward	-0.451	40.14	75.62	Cytoplasmic	DnaK family protein, putative, expressedAuto Defline:(1 of 2) PTHR45639:SF4 - HSC70CB, ISOFORM G
LOC_Os01g08560.1	OsHSP70-3	1	4253837..4259626	08:09:00	846	93.1077	5.17	2538	forward	-0.451	40.14	75.62	Cytoplasmic	DnaK family protein, putative, expressedAuto Defline:(1 of 2) PTHR45639:SF4 - HSC70CB, ISOFORM G
LOC_Os01g49430.1	OsHSP70-4	1	28425814..28427562	02:03:00	540	57.7732	8.69	1620	reverse	-0.177	35.1	84.42	Mitochondrial	DnaK family protein, putative, expressedAuto Defline:(1 of 1) PTHR19375:SF544 - OS01G0688900 PROTEIN
LOC_Os01g33360.1	OsHSP70-5	1	18370009..18372056	02:03:00	609	65.531	4.92	1827	forward	-0.188	26.87	91.91	Cytoplasmic	DnaK family protein, putative, expressedAuto Defline:(1 of 2) PTHR19375:SF144 - 78 KDA GLUCOSE-REGULATED PROTEIN
LOC_Os01g62290.1	OsHSP70-6	1	36039705..36043510	01:02:00	649	70.9515	5.09	1947	forward	-0.4	33.83	83.27	Cytoplasmic	DnaK family protein, putative, expressedAuto Defline:(1 of 2) PTHR19375:SF548 - HEAT SHOCK 70 KDA PROTEIN
LOC_Os01g62290.2	OsHSP70-7	1	36039705..36043510	01:02:00	615	67.0971	5	1845	forward	-0.357	36.04	84.06	Cytoplasmic	DnaK family protein, putative, expressedAuto Defline:(1 of 2) PTHR19375:SF548 - HEAT SHOCK 70 KDA PROTEIN
LOC_Os03g11910.1	OsHSP70-8	3	6243989..6247317	00:01:00	579	62.2135	5.57	1737	reverse	0.008	34.45	96.56	Cytoplasmic	DnaK family protein, putative, expressedAuto Defline:(1 of 4) K09489 - heat shock 70kDa protein 4 (HSPA4)
LOC_Os03g11910.2	OsHSP70-9	3	6243989..6247317	00:01:00	579	62.2135	5.57	1737	reverse	0.008	34.45	96.56	Cytoplasmic	DnaK family protein, putative, expressedAuto Defline:(1 of 4) K09489 - heat shock 70kDa protein 4 (HSPA4)
LOC_Os03g16860.1	OsHSP70-10	3	9370158..9373083	01:02:00	651	71.1004	5.09	1953	forward	-0.453	34.8	79.85	Cytoplasmic	DnaK family protein, putative, expressedAuto Defline:(1 of 1) PTHR19375:SF533 - 70 KDA HEAT SHOCK PROTEIN
LOC_Os03g16860.2	OsHSP70-11	3	9370158..9373083	01:02:00	618	67.3341	5.03	1854	forward	-0.413	36.42	80.47	Cytoplasmic	DnaK family protein, putative, expressedAuto Defline:(1 of 1) PTHR19375:SF533 - 70 KDA HEAT SHOCK PROTEIN
LOC_Os03g16920.1	OsHSP70-12	3	9411493..9416082	01:02:00	654	71.6342	5.29	1962	reverse	-0.438	35.36	80.69	Cytoplasmic	DnaK family protein, putative, expressedAuto Defline:(1 of 2) PTHR19375:SF540 - SHOCK COGNATE 70 KDA PROTEIN, PUTATIVE, EXPRESSED-RELATED
LOC_Os03g50250.1	OsHSP70-13	3	28647085..28649570	05:06:00	670	73.374	5.37	2010	forward	-0.408	27.3	85.98	Cytoplasmic	DnaK family protein, putative, expressedAuto Defline:(1 of 1) PTHR19375:SF542 - HEAT SHOCK 70 KDA PROTEIN BIP3
LOC_Os03g16880.1	OsHSP70-14	3	9377891..9382592	01:02:00	561	61.337	5.68	1683	reverse	-0.269	35.93	88.59	Cytoplasmic	DnaK family protein, putative, expressedAuto Defline:(1 of 2) PTHR19375:SF540 - SHOCK COGNATE 70 KDA PROTEIN, PUTATIVE, EXPRESSED-RELATED
LOC_Os03g60620.1	OsHSP70-15	3	34446322..34450944	01:02:00	650	71.3118	5.09	1950	forward	-0.424	34.15	82.65	Cytoplasmic	DnaK family protein, putative, expressed Auto Defline:(1 of 1) PTHR19375:SF561 - SHOCK COGNATE 70 KDA PROTEIN 2, PUTATIVE, EXPRESSED-RELATED
LOC_Os03g02260.1	OsHSP70-16	3	766647..771264	05:06:00	677	72.5653	5.71	2031	reverse	-0.293	39.7	86.89	Mitochondrial	DnaK family protein, putative, expressedAuto Defline:(1 of 2) K04043 - molecular chaperone DnaK (dnaK)
LOC_Os02g48110.1	OsHSP70-17	2	29451938..29457868	13:14:00	903	99.3704	5.29	2709	forward	-0.41	44.82	87.33	ER	DnaK family protein, putative, expressedAuto Defline:(1 of 1) K09486 - hypoxia up-regulated 1 (HYOU1)
LOC_Os02g53420.1	OsHSP70-18	2	32688604..32693044	05:06:00	680	72.8975	5.49	2040	reverse	-0.314	40.96	85.51	Mitochondrial	DnaK family protein, putative, expressedAuto Defline:(1 of 1) PTHR19375:SF493 - OS02G0774300 PROTEIN
LOC_Os02g02410.1	OsHSP70-19	2	838716..842672	07:08:00	666	73.3901	5.09	1998	reverse	-0.471	24.93	86.06	ER	DnaK family protein, putative, expressedAuto Defline:(1 of 2) PTHR19375:SF144 - 78 KDA GLUCOSE-REGULATED PROTEIN
LOC_Os09g31486.1	OsHSP70-20	9	18987941..18991156	04:05:00	685	72.7986	5.66	2055	reverse	-0.258	34.35	86.9	Mitochondrial	DnaK family protein, putative, expressedAuto Defline:(1 of 1) PTHR19375:SF356 - OS09G0491772 PROTEIN
LOC_Os09g31486.2	OsHSP70-21	9	18987941..18991156	04:05:00	547	58.6365	5.07	1641	reverse	-0.295	35.63	87.01	Cytoplasmic	DnaK family protein, putative, expressedAuto Defline:(1 of 1) PTHR19375:SF356 - OS09G0491772 PROTEIN
LOC_Os06g46600.1	OsHSP70-22	6	28286533..28293449	08:09:00	754	83.2361	5.63	2262	forward	-0.367	49.4	85.01	Cytoplasmic	DnaK family protein, putative, expressedAuto Defline:(1 of 1) PTHR45639:SF10 - HEAT SHOCK 70 KDA PROTEIN 16
LOC_Os06g10990.1	OsHSP70-23	6	5745187..5747209	03:04:00	471	50.5318	6.64	1413	reverse	0.026	32.41	98.23	Mitochondrial	DnaK family protein, putative, expressedAuto Defline:(1 of 9) K09490 - heat shock 70kDa protein 5 (HSPA5, BIP)
LOC_Os12g38180.1	OsHSP70-24	12	23442169..23447194	00:01:00	216	24.3334	9.5	648	forward	-0.196	69.5	87.02	Nuclear	heat shock cognate 70 kDa protein 2, putative, expressedAuto Defline:(1 of 2) PTHR19375:SF395 - HEAT SHOCK 70 KDA PROTEIN COGNATE 1-RELATED
LOC_Os12g05760.1	OsHSP70-25	12	2653130..2654757	00:01:00	462	48.4221	6.6	1386	forward	0.059	30.39	89.41	Chloroplast	DnaK family protein, putative, expressedAuto Defline:(1 of 2) PF06723 - MreB/Mbl protein (MreB_Mbl)
LOC_Os12g14070.1	OsHSP70-26	5	7986160..7991953	07:08:00	699	74.0868	5.11	2097	forward	-0.269	28.11	86.49	Chloroplast	DnaK family protein, putative, expressedAuto Defline:(1 of 12) K03283 - heat shock 70kDa protein 1/8 (HSPA1_8)
LOC_Os05g51360.1	OsHSP70-27	5	:29455558..29457155	01:02:00	438	47.3436	6.05	1314	forward	-0.135	28.74	91.35	Chloroplast	DnaK family protein, putative, expressedAuto Defline:(1 of 9) K09490 - heat shock 70kDa protein 5 (HSPA5, BIP)
LOC_Os05g23740.1	OsHSP70-28	5	13621776..13627168	07:08:00	690	73.55	5.12	2070	forward	-0.311	31.14	85.34	Chloroplast	DnaK family protein, putative, expressedAuto Defline:(1 of 2) PTHR19375:SF184 - STRESS-70 PROTEIN, MITOCHONDRIAL
LOC_Os05g35400.1	OsHSP70-29	5	21033768..21036041	00:01:00	688	74.3126	5.09	2064	reverse	-0.379	29.9	83.64	Chloroplast	DnaK family protein, putative, expressedAuto Defline:(1 of 3) PTHR19375:SF405 - HEAT SHOCK 70 KDA PROTEIN BIP4
LOC_Os05g08840.1	OsHSP70-30	5	4877622..4883601	08:09:00	854	94.1243	4.86	2562	forward	-0.44	49.06	76.52	Cytoplasmic	DnaK family protein, putative, expressedAuto Defline:(1 of 2) PTHR45639:SF4 - HSC70CB, ISOFORM G
LOC_Os05g30480.1	OsHSP70-31	5	17659596..17661606	00:01:00	670	72.2182	5.28	2010	reverse	-0.341	31.79	84.87	Chloroplast	DnaK family protein, putative, expressedAuto Defline:(1 of 3) PTHR19375:SF405 - HEAT SHOCK 70 KDA PROTEIN BIP4
LOC_Os05g38530.1	OsHSP70-32	5	:22599354..22602579	01:02:00	647	70.8353	5.1	1941	reverse	-0.42	33.95	82.01	Cytoplasmic	DnaK family protein, putative, expressedAuto Defline:(1 of 2) PTHR19375:SF548 - HEAT SHOCK 70 KDA PROTEIN
LOC_Os11g08440.1	OsHSP70-33	11	4443163..4446466	02:03:00	578	62.6194	8.66	1734	forward	-0.187	39.44	89.1	Mitochondrial	DnaK family protein, putative, expressedAuto Defline:(1 of 4) PTHR19375:SF398 - HEAT SHOCK COGNATE 70 KDA PROTEIN 2
LOC_Os11g47760.1	OsHSP70-34	11	28804247..28808550	01:02:00	650	71.1847	5.1	1950	forward	-0.408	34.27	83.44	Cytoplasmic	DnaK family protein, putative, expressed Auto Defline:(1 of 1) 3.6.4.10 - non-chaperonin molecular chaperone ATPase. / molecular chaperone Hsc70 ATPase.
LOC_Os11g47760.2	OsHSP70-35	11	28804247..28808550	01:02:00	618	67.3203	4.97	1854	forward	-0.369	35.18	84.23	Cytoplasmic	DnaK family protein, putative, expressedAuto Defline:(1 of 1) 3.6.4.10 - non-chaperonin molecular chaperone ATPase. / molecular chaperone Hsc70 ATPase.
LOC_Os11g47760.3	OsHSP70-36	11	28804247..28808550	01:02:00	590	65.2324	9.53	1770	forward	-0.436	45.63	78.64	Chloroplast	DnaK family protein, putative, expressedAuto Defline:(1 of 1) 3.6.4.10 - non-chaperonin molecular chaperone ATPase. / molecular chaperone Hsc70 ATPase.
LOC_Os11g47760.4	OsHSP70-37	11	28804247..28808550	01:02:00	545	59.8819	5.01	1635	forward	-0.428	36.05	84.3	Cytoplasmic	DnaK family protein, putative, expressedAuto Defline:(1 of 1) 3.6.4.10 - non-chaperonin molecular chaperone ATPase. / molecular chaperone Hsc70 ATPase.
LOC_Os11g47760.5	OsHSP70-38	11	28804247..28808550	01:02:00	522	57.078	5.86	1566	forward	-0.272	29.97	88.14	Cytoplasmic	DnaK family protein, putative, expressedAuto Defline:(1 of 1) 3.6.4.10 - non-chaperonin molecular chaperone ATPase. / molecular chaperone Hsc70 ATPase.
LOC_Os11g47760.6	OsHSP70-39	11	28804247..28808550	01:02:00	396	43.3894	5.8	1188	forward	-0.262	34.89	85.44	Cytoplasmic	DnaK family protein, putative, expressedAuto Defline:(1 of 1) 3.6.4.10 - non-chaperonin molecular chaperone ATPase. / molecular chaperone Hsc70 ATPase
LOC_Os11g08445.1	OsHSP70-40	11	4448641..4452224	02:03:00	659	71.1111	6.07	1977	forward	-0.321	44.05	78.01	Nuclear	DnaK family protein, putative, expressedAuto Defline:(1 of 4) PTHR19375:SF398 - HEAT SHOCK COGNATE 70 KDA PROTEIN 2
LOC_Os11g08460.1	OsHSP70-41	11	4466283..4469353	01:02:00	563	61.8243	5.53	1689	reverse	-0.302	40.77	83.59	Cytoplasmic	DnaK family protein, putative, expressedAuto Defline:(1 of 4) PTHR19375:SF398 - HEAT SHOCK COGNATE 70 KDA PROTEIN 2
LOC_Os11g08460.2	OsHSP70-42	11	4466283..4469353	01:02:00	447	49.5427	5.81	1341	reverse	-0.275	41.54	87.62	Cytoplasmic	DnaK family protein, putative, expressedAuto Defline:(1 of 4) PTHR19375:SF398 - HEAT SHOCK COGNATE 70 KDA PROTEIN 2
LOC_Os11g08470.1	OsHSP70-43	11	4476620..4480654	01:02:00	468	51.1208	5.93	1404	reverse	-0.272	41.61	85.2	Nuclear	DnaK family protein, putative, expressedAuto Defline:(1 of 4) PTHR19375:SF398 - HEAT SHOCK COGNATE 70 KDA PROTEIN 2

## Sheet: TableS3 subcellular localizatio
Table S3:Predicting subcellular localization of OsHSP70 protein through wolfpsort
Gene Name	Nucl	Cyto	Mito	Vacu	Cysk	Chlo	E.R	Plas	Golg	Pero	Extra
OsHSP70-1							14
OsHSP70-2	2	9				3
OsHSP70-3	2	9				3
OsHSP70-4	1	1	2	1			5.5			1	1
OsHSP70-5	1.5	1.5		3		3	1			1	4
OsHSP70-6		10			3	1
OsHSP70-7		10			3	1
OsHSP70-8	3	4		1	1.5	3
OsHSP70-9	3	4		1	1.5	3
OsHSP70-10	1	9			3	1
OsHSP70-11	1	9			2	2
OsHSP70-12		10			3	1
OsHSP70-13		1		3.5		7	2.5				2
OsHSP70-14		13				1
OsHSP70-15		9			3	2
OsHSP70-16			10			4
OsHSP70-17							14
OsHSP70-18			8			6
OsHSP70-19							14
OsHSP70-20	3	3.5				7			1	1
OsHSP70-21	2	2								11
OsHSP70-22	3	7		1.5		1	1.5	1
OsHSP70-23	1		3	4		3	2				1
OsHSP70-24		1				12					1
OsHSP70-25			1			12	1
OsHSP70-26						14
OsHSP70-27	1	1	4	2		3	2	1	1
OsHSP70-28			6			8
OsHSP70-29							14
OsHSP70-30	1	4			3	6
OsHSP70-31							14
OsHSP70-32		11			2	1
OsHSP70-33	1	3				9					1
OsHSP70-34		9			4
OsHSP70-35		8			5	1
OsHSP70-36	1	7			4	2
OsHSP70-37		10			2	2
OsHSP70-38		10			3	1
OsHSP70-39		10			3	1
OsHSP70-40	6	4			1	2		1
OsHSP70-41					1	9				1
OsHSP70-42		10			2	2
OsHSP70-43	3	5			1	4		1

## Sheet: TableS4 motif analysis
	Table S4: Conserved motif analysis of HSP70 genes
Motif	Sequance	ALT ID	width	Description
1	YLGKTVKBAVVTVPAYFNDAQRQATKDAGVIAGLNVMRIINEPTAAAJAY	MEME-1	50	YLGKTVKBAVVTVPA
2	AIGIDLGTTYSCVGVWQHDRVEIIANDQGNRTTPSYVAFTD	MEME-2	41	AIGIDLGTTYSCVGV
3	DNNLLGKFELSGIPPAPRGVPQIEVTFDIDANGILNVSAED	MEME-3	41	DNNLLGKFELSGIPP
4	FEVKATAGDTHLGGEDFDNRMVNHFVQEF	MEME-4	29	FEVKATAGDTHLGGE
5	TRARFEELNMDLFRKCMEPVEKCLRDAKMDKSDVHDVVLVGGSTRIPKVQ	MEME-5	50	TRARFEELNMDLFRK
6	MTVLIPRNTTIPTKKEQVFSTYSDNQTGVLIQVYEGERTRT	MEME-6	41	MTVLIPRNTTIPTKK
7	FNGKELCKSINPDEAVAYGAAVQAAILSG	MEME-7	29	FNGKELCKSINPDEA
8	KRKNKKDITGBPRALRRLRTACERAKRTLSST	MEME-8	32	KRKNKKDITGBPRAL
9	ERLIGDAAKNQAAMNPINTVFDAKRLIGRRFSD	MEME-9	33	ERLIGDAAKNQAAMN
10	TSVGEKNVLIFDLGGGTFDVSLLTIEEGV	MEME-10	29	TSVGEKNVLIFDLGG

## Sheet:  TableS 5 kaks
Table S5: Synonymous(Ka) and nonsynonymous (Ks) substitution rate calculation and gene duplication through
paralog1	paralog2	ks	ka	ka/ks	Duplication	Types of mutation/Evolution	Time May
LOC_Os08g09770.1	LOC_Os01g49430.1	1.05125	0.466433	0.443695	SD	Negative of purifying	35.5513	* Mya, million years ago.
LOC_Os08g09770.1	LOC_Os01g33360.1	0.233529	0.156037	0.668172	SD	Negative of purifying	11.8931
LOC_Os08g09770.1	LOC_Os01g62290.1	0.471879	0.325683	0.690184	SD	Negative of purifying	24.8234
LOC_Os08g09770.1	LOC_Os03g16860.1	0.373814	0.3398	0.90901	SD	Negative of purifying	25.8994
LOC_Os08g09770.1	LOC_Os03g16920.1	0.382369	0.337268	0.88205	SD	Negative of purifying	25.7064
LOC_Os08g09770.1	LOC_Os03g50250.1	0.355032	0.124855	0.351672	SD	Negative of purifying	9.51639
LOC_Os08g09770.1	LOC_Os03g16880.1	0.383867	0.385016	1.00299	SD	Negative of purifying	29.3457
LOC_Os08g09770.1	LOC_Os02g02410.1	2.26966	0.101583	0.0447567	SD	Negative of purifying	7.74257
LOC_Os08g09770.1	LOC_Os06g46600.1	1.28824	0.715354	0.555296	SD	Negative of purifying	54.5239
LOC_Os08g09770.1	LOC_Os06g10990.1	0.830481	0.464485	0.559296	SD	Negative of purifying	35.4028
LOC_Os08g09770.1	LOC_Os12g38180.1	0.931542	0.603541	0.647895	SD	Negative of purifying	46.0016
LOC_Os08g09770.1	LOC_Os12g05760.1	0.644822	0.357876	0.555	SD	Negative of purifying	27.2771
LOC_Os08g09770.1	LOC_Os05g51360.1	0.723179	0.532926	0.736921	SD	Negative of purifying	40.6194
LOC_Os08g09770.1	LOC_Os05g35400.1	0.0135139	0.0129128	0.955521	SD	Negative of purifying	0.984207
LOC_Os08g09770.1	LOC_Os05g08840.1	2.14679	0.766278	0.356941	SD	Negative of purifying	58.4053
LOC_Os08g09770.1	LOC_Os05g30480.1	0.177292	0.0351455	0.198236	SD	Negative of purifying	2.67877
LOC_Os08g09770.1	LOC_Os05g38530.1	0.300743	0.336204	1.11791	SD	Negative of purifying	25.6253
LOC_Os08g09770.1	LOC_Os11g08440.1	0.390654	0.390015	0.998363	SD	Negative of purifying	29.7267
LOC_Os08g09770.1	LOC_Os11g47760.1	0.998992	0.313721	0.314038	SD	Negative of purifying	23.9117
LOC_Os08g09770.1	LOC_Os11g08445.1	0.320276	0.405568	1.26631	SD	Negative of purifying	30.9122
LOC_Os08g09770.1	LOC_Os11g08460.1	0.563427	0.34985	0.620932	SD	Negative of purifying	26.6654
LOC_Os08g09770.1	LOC_Os11g08470.1	0.355937	0.400831	1.12613	SD	Negative of purifying	30.5511
LOC_Os01g08560.1	LOC_Os03g11910.1	2.97061	0.849494	0.285966	SD	Negative of purifying	64.748
LOC_Os01g08560.1	LOC_Os03g60620.1	2.69203	0.776559	0.288466	SD	Negative of purifying	59.1889
LOC_Os01g08560.1	LOC_Os02g48110.1	1.42493	0.722024	0.506708	SD	Negative of purifying	55.0323
LOC_Os01g08560.1	LOC_Os02g53420.1	2.70354	0.891086	0.3296	SD	Negative of purifying	67.9181
LOC_Os01g08560.1	LOC_Os06g10990.1	1.98592	0.896163	0.451257	SD	Negative of purifying	68.3051
LOC_Os01g08560.1	LOC_Os12g14070.1	2.74767	0.869959	0.316617	SD	Negative of purifying	66.3079
LOC_Os01g08560.1	LOC_Os05g08840.1	2.19097	0.0821219	0.037482	SD	Negative of purifying	6.25929
LOC_Os01g08560.1	LOC_Os11g47760.1	1.98192	0.780521	0.39382	SD	Negative of purifying	59.4909
LOC_Os01g49430.1	LOC_Os01g33360.1	0.930783	0.454079	0.487847	TM	Negative of purifying	34.6097
LOC_Os01g49430.1	LOC_Os01g62290.1	0.7638	0.256583	0.33593	TM	Negative of purifying	19.5567
LOC_Os01g49430.1	LOC_Os03g16860.1	0.714007	0.22331	0.312756	SD	Negative of purifying	17.0206
LOC_Os01g49430.1	LOC_Os03g16920.1	0.705291	0.285305	0.404521	SD	Negative of purifying	21.7458
LOC_Os01g49430.1	LOC_Os03g50250.1	0.845627	0.431454	0.510217	SD	Negative of purifying	32.8852
LOC_Os01g49430.1	LOC_Os03g16880.1	0.722786	0.250995	0.347261	SD	Negative of purifying	19.1307
LOC_Os01g49430.1	LOC_Os06g10990.1	1.42939	0.615703	0.430746	SD	Negative of purifying	46.9285
LOC_Os01g49430.1	LOC_Os12g38180.1	2.40337	0.500388	0.208203	SD	Negative of purifying	38.1393
LOC_Os01g49430.1	LOC_Os12g05760.1	0.961517	0.675611	0.702651	SD	Negative of purifying	51.4947
LOC_Os01g49430.1	LOC_Os12g14070.1	3.20509	0.609618	0.190203	SD	Negative of purifying	46.4648
LOC_Os01g49430.1	LOC_Os05g51360.1	1.9471	0.629418	0.323259	SD	Negative of purifying	47.9739
LOC_Os01g49430.1	LOC_Os05g35400.1	1.04245	0.451889	0.433488	SD	Negative of purifying	34.4427
LOC_Os01g49430.1	LOC_Os05g30480.1	0.938235	0.474912	0.506176	SD	Negative of purifying	36.1975
LOC_Os01g49430.1	LOC_Os05g38530.1	0.581992	0.254002	0.436436	SD	Negative of purifying	19.3599
LOC_Os01g49430.1	LOC_Os11g08440.1	0.727511	0.335198	0.460746	SD	Negative of purifying	25.5486
LOC_Os01g49430.1	LOC_Os11g47760.1	2.25736	0.235346	0.104257	SD	Negative of purifying	17.938
LOC_Os01g49430.1	LOC_Os11g08445.1	0.670395	0.366918	0.547317	SD	Negative of purifying	27.9663
LOC_Os01g49430.1	LOC_Os11g08460.1	1.16012	0.336951	0.290444	SD	Negative of purifying	25.6822
LOC_Os01g49430.1	LOC_Os11g08470.1	0.694759	0.362462	0.52171	SD	Negative of purifying	27.6267
LOC_Os01g33360.1	LOC_Os01g62290.1	0.530338	0.385666	0.727207	TM	Negative of purifying	29.3953
LOC_Os01g33360.1	LOC_Os03g16860.1	0.480241	0.377754	0.786594	SD	Negative of purifying	28.7923
LOC_Os01g33360.1	LOC_Os03g16920.1	0.420204	0.366918	0.873191	SD	Negative of purifying	27.9663
LOC_Os01g33360.1	LOC_Os03g50250.1	0.350935	0.194292	0.55364	SD	Negative of purifying	14.8088
LOC_Os01g33360.1	LOC_Os03g16880.1	0.437488	0.397163	0.907827	SD	Negative of purifying	30.2716
LOC_Os01g33360.1	LOC_Os02g02410.1	3.04274	0.464381	0.152619	SD	Negative of purifying	35.3949
LOC_Os01g33360.1	LOC_Os06g46600.1	1.43425	0.684997	0.4776	SD	Negative of purifying	52.2101
LOC_Os01g33360.1	LOC_Os06g10990.1	0.793764	0.464048	0.584617	SD	Negative of purifying	35.3695
LOC_Os01g33360.1	LOC_Os12g38180.1	1.15136	0.565073	0.490788	SD	Negative of purifying	43.0696
LOC_Os01g33360.1	LOC_Os12g05760.1	0.571128	0.418334	0.73247	SD	Negative of purifying	31.8852
LOC_Os01g33360.1	LOC_Os05g51360.1	0.748736	0.537593	0.718001	SD	Negative of purifying	40.9751
LOC_Os01g33360.1	LOC_Os05g35400.1	0.197861	0.580174	2.93223	SD	Negative of purifying	44.2205
LOC_Os01g33360.1	LOC_Os05g30480.1	0.211121	0.535355	2.53577	SD	Negative of purifying	40.8045
LOC_Os01g33360.1	LOC_Os05g38530.1	0.336274	0.145598	0.432974	SD	Negative of purifying	11.0974
LOC_Os01g33360.1	LOC_Os11g08440.1	0.49382	0.151756	0.307311	SD	Negative of purifying	11.5668
LOC_Os01g33360.1	LOC_Os11g47760.1	1.00522	0.379281	0.377313	SD	Negative of purifying	28.9086
LOC_Os01g33360.1	LOC_Os11g08445.1	0.425785	0.432854	1.0166	SD	Negative of purifying	32.992
LOC_Os01g33360.1	LOC_Os11g08460.1	0.773286	0.373207	0.482625	SD	Negative of purifying	28.4457
LOC_Os01g33360.1	LOC_Os11g08470.1	0.467768	0.445502	0.952401	SD	Negative of purifying	33.956
LOC_Os01g62290.1	LOC_Os03g16860.1	0.44084	0.374718	0.850009	SD	Negative of purifying	28.5608
LOC_Os01g62290.1	LOC_Os03g16920.1	0.547641	0.455745	0.832196	SD	Negative of purifying	34.7366
LOC_Os01g62290.1	LOC_Os03g50250.1	0.512815	0.335407	0.65405	SD	Negative of purifying	25.5646
LOC_Os01g62290.1	LOC_Os03g16880.1	0.47273	0.156111	0.330233	SD	Negative of purifying	11.8987
LOC_Os01g62290.1	LOC_Os02g02410.1	1.30798	0.275443	0.210587	SD	Negative of purifying	20.9941
LOC_Os01g62290.1	LOC_Os06g46600.1	2.21568	0.848294	0.38286	SD	Negative of purifying	64.6566
LOC_Os01g62290.1	LOC_Os06g10990.1	0.850629	0.545361	0.641127	SD	Negative of purifying	41.5671
LOC_Os01g62290.1	LOC_Os12g38180.1	0.88357	0.328718	0.372034	SD	Negative of purifying	25.0547
LOC_Os01g62290.1	LOC_Os12g05760.1	0.962559	0.579553	0.602096	SD	Negative of purifying	44.1732
LOC_Os01g62290.1	LOC_Os12g14070.1	1.80231	0.423711	0.235094	SD	Negative of purifying	32.295
LOC_Os01g62290.1	LOC_Os05g51360.1	1.07631	0.607004	0.563966	SD	Negative of purifying	46.2656
LOC_Os01g62290.1	LOC_Os05g23740.1	2.34995	0.443618	0.188778	SD	Negative of purifying	33.8123
LOC_Os01g62290.1	LOC_Os05g35400.1	0.471879	0.312658	0.662581	SD	Negative of purifying	23.8306
LOC_Os01g62290.1	LOC_Os05g30480.1	0.517651	0.845972	1.63425	SD	Negative of purifying	64.4796
LOC_Os01g62290.1	LOC_Os05g38530.1	0.256438	0.013	0.0506946	SD	Negative of purifying	0.990854
LOC_Os01g62290.1	LOC_Os11g08440.1	0.557764	0.252109	0.451999	SD	Negative of purifying	19.2156
LOC_Os01g62290.1	LOC_Os11g47760.1	1.09293	0.0346883	0.0317386	SD	Negative of purifying	2.64392
LOC_Os01g62290.1	LOC_Os11g08445.1	0.519569	0.2308	0.444213	SD	Negative of purifying	17.5914
LOC_Os01g62290.1	LOC_Os11g08460.1	0.64541	0.151407	0.23459	SD	Negative of purifying	11.5401
LOC_Os01g62290.1	LOC_Os11g08470.1	0.539157	0.22171	0.411217	SD	Negative of purifying	16.8987
LOC_Os03g11910.1	LOC_Os03g02260.1	1.35351	0.817151	0.603728	TM	Negative of purifying	62.2828
LOC_Os03g11910.1	LOC_Os02g48110.1	2.36661	0.941871	0.397983	SD	Negative of purifying	71.7889
LOC_Os03g11910.1	LOC_Os02g53420.1	1.84294	0.839906	0.455742	SD	Negative of purifying	64.0172
LOC_Os03g11910.1	LOC_Os09g31486.1	1.40979	0.783367	0.555664	SD	Negative of purifying	59.7079
LOC_Os03g16860.1	LOC_Os03g16920.1	0.158482	0.0504946	0.318614	TM	Negative of purifying	3.84867
LOC_Os03g16860.1	LOC_Os03g50250.1	0.467758	0.346874	0.741567	TM	Negative of purifying	26.4386
LOC_Os03g16860.1	LOC_Os03g16880.1	0.180307	0.140685	0.78025	TM	Negative of purifying	10.7229
LOC_Os03g16860.1	LOC_Os02g02410.1	1.67636	0.289495	0.172693	SD	Negative of purifying	22.0651
LOC_Os03g16860.1	LOC_Os06g46600.1	2.70037	0.817069	0.302576	SD	Negative of purifying	62.2766
LOC_Os03g16860.1	LOC_Os06g10990.1	1.01666	0.566248	0.55697	SD	Negative of purifying	43.1591
LOC_Os03g16860.1	LOC_Os12g38180.1	0.879799	0.329011	0.373961	SD	Negative of purifying	25.077
LOC_Os03g16860.1	LOC_Os12g05760.1	0.678986	0.561931	0.827603	SD	Negative of purifying	42.8301
LOC_Os03g16860.1	LOC_Os12g14070.1	2.87176	0.439343	0.152988	SD	Negative of purifying	33.4865
LOC_Os03g16860.1	LOC_Os05g51360.1	0.731486	0.603696	0.825302	SD	Negative of purifying	46.0134
LOC_Os03g16860.1	LOC_Os05g35400.1	0.373814	0.326521	0.873485	SD	Negative of purifying	24.8873
LOC_Os03g16860.1	LOC_Os05g08840.1	2.25977	0.836237	0.370054	SD	Negative of purifying	63.7376
LOC_Os03g16860.1	LOC_Os05g30480.1	0.520412	0.35935	0.690511	SD	Negative of purifying	27.3895
LOC_Os03g16860.1	LOC_Os05g38530.1	0.379741	0.0392817	0.103443	SD	Negative of purifying	2.99403
LOC_Os03g16860.1	LOC_Os11g08440.1	0.305407	0.241578	0.791006	SD	Negative of purifying	18.413
LOC_Os03g16860.1	LOC_Os11g47760.1	1.03123	0.0347134	0.0336622	SD	Negative of purifying	2.64583
LOC_Os03g16860.1	LOC_Os11g08445.1	0.198255	0.221491	1.1172	SD	Negative of purifying	16.8819
LOC_Os03g16860.1	LOC_Os11g08460.1	0.501895	0.145491	0.289883	SD	Negative of purifying	11.0892
LOC_Os03g16860.1	LOC_Os11g08470.1	0.227847	0.218131	0.95736	SD	Negative of purifying	16.6259
LOC_Os03g16920.1	LOC_Os03g50250.1	0.436099	0.355606	0.815427	TM	Negative of purifying	27.1042
LOC_Os03g16920.1	LOC_Os03g16880.1	0.25326	0.140575	0.555064	TM	Negative of purifying	10.7146
LOC_Os03g16920.1	LOC_Os02g02410.1	2.2627	0.28308	0.125107	SD	Negative of purifying	21.5762
LOC_Os03g16920.1	LOC_Os06g10990.1	0.948357	0.55206	0.582123	SD	Negative of purifying	42.0778
LOC_Os03g16920.1	LOC_Os12g38180.1	1.02801	0.342037	0.332716	SD	Negative of purifying	26.0699
LOC_Os03g16920.1	LOC_Os12g05760.1	0.584736	0.589607	1.00833	SD	Negative of purifying	44.9395
LOC_Os03g16920.1	LOC_Os05g51360.1	0.710536	0.599884	0.84427	SD	Negative of purifying	45.7229
LOC_Os03g16920.1	LOC_Os05g35400.1	0.382369	0.324043	0.847461	SD	Negative of purifying	24.6984
LOC_Os03g16920.1	LOC_Os05g30480.1	0.517651	0.360174	0.695785	SD	Negative of purifying	27.4523
LOC_Os03g16920.1	LOC_Os05g38530.1	0.403763	0.0437442	0.108341	SD	Negative of purifying	3.33416
LOC_Os03g16920.1	LOC_Os11g08440.1	0.345839	0.248189	0.717644	SD	Negative of purifying	18.9168
LOC_Os03g16920.1	LOC_Os11g47760.1	0.911013	0.0503839	0.0553053	SD	Negative of purifying	3.84024
LOC_Os03g16920.1	LOC_Os11g08445.1	0.252238	0.211009	0.836548	SD	Negative of purifying	16.083
LOC_Os03g16920.1	LOC_Os11g08460.1	0.451854	0.145377	0.321735	SD	Negative of purifying	11.0806
LOC_Os03g16920.1	LOC_Os11g08470.1	0.284572	0.20772	0.729937	SD	Negative of purifying	15.8323
LOC_Os03g50250.1	LOC_Os03g16880.1	0.33738	0.351139	1.04078	TM	Negative of purifying	26.7637
LOC_Os03g50250.1	LOC_Os02g02410.1	0.993279	0.16165	0.162743	SD	Negative of purifying	12.3209
LOC_Os03g50250.1	LOC_Os06g46600.1	1.37472	0.715073	0.52016	SD	Negative of purifying	54.5025
LOC_Os03g50250.1	LOC_Os06g10990.1	0.81262	0.460677	0.566903	SD	Negative of purifying	35.1126
LOC_Os03g50250.1	LOC_Os12g38180.1	0.842668	0.585434	0.694739	SD	Negative of purifying	44.6215
LOC_Os03g50250.1	LOC_Os12g05760.1	0.714618	0.407297	0.569951	SD	Negative of purifying	31.044
LOC_Os03g50250.1	LOC_Os05g51360.1	0.748251	0.51871	0.69323	SD	Negative of purifying	39.5358
LOC_Os03g50250.1	LOC_Os05g35400.1	0.388187	0.117346	0.302292	SD	Negative of purifying	8.94402
LOC_Os03g50250.1	LOC_Os05g30480.1	0.326338	0.146172	0.447915	SD	Negative of purifying	11.1411
LOC_Os03g50250.1	LOC_Os05g38530.1	0.364378	0.322808	0.885916	SD	Negative of purifying	24.6042
LOC_Os03g50250.1	LOC_Os11g08440.1	0.496448	0.402818	0.811401	SD	Negative of purifying	30.7026
LOC_Os03g50250.1	LOC_Os11g47760.1	0.976741	0.317338	0.324895	SD	Negative of purifying	24.1873
LOC_Os03g50250.1	LOC_Os11g08445.1	0.419567	0.417388	0.994806	SD	Negative of purifying	31.8131
LOC_Os03g50250.1	LOC_Os11g08460.1	0.735717	0.354717	0.482138	SD	Negative of purifying	27.0363
LOC_Os03g50250.1	LOC_Os11g08470.1	0.423518	0.40892	0.965532	SD	Negative of purifying	31.1677
LOC_Os03g16880.1	LOC_Os02g02410.1	1.52612	0.362442	0.237493	SD	Negative of purifying	27.6251
LOC_Os03g16880.1	LOC_Os06g46600.1	2.64281	0.870678	0.329451	SD	Negative of purifying	66.3626
LOC_Os03g16880.1	LOC_Os06g10990.1	1.01198	0.585412	0.578483	SD	Negative of purifying	44.6199
LOC_Os03g16880.1	LOC_Os12g38180.1	1.01388	0.451794	0.445607	SD	Negative of purifying	34.4355
LOC_Os03g16880.1	LOC_Os12g05760.1	0.687638	0.57772	0.840151	SD	Negative of purifying	44.0335
LOC_Os03g16880.1	LOC_Os05g51360.1	0.865733	0.609128	0.703598	SD	Negative of purifying	46.4275
LOC_Os03g16880.1	LOC_Os05g35400.1	0.383867	0.370909	0.966242	SD	Negative of purifying	28.2705
LOC_Os03g16880.1	LOC_Os05g30480.1	0.523172	0.386699	0.739144	SD	Negative of purifying	29.474
LOC_Os03g16880.1	LOC_Os05g38530.1	0.342213	0.143366	0.418938	SD	Negative of purifying	10.9273
LOC_Os03g16880.1	LOC_Os11g08440.1	0.254094	0.238873	0.940097	SD	Negative of purifying	18.2068
LOC_Os03g16880.1	LOC_Os11g47760.1	1.29117	0.154126	0.11937	SD	Negative of purifying	11.7474
LOC_Os03g16880.1	LOC_Os11g08445.1	0.153793	0.235979	1.53439	SD	Negative of purifying	17.9862
LOC_Os03g16880.1	LOC_Os11g08460.1	0.500277	0.166518	0.332851	SD	Negative of purifying	12.6919
LOC_Os03g16880.1	LOC_Os11g08470.1	0.227226	0.229657	1.0107	SD	Negative of purifying	17.5043
LOC_Os03g60620.1	LOC_Os03g02260.1	1.85176	0.450643	0.243359	TM	Negative of purifying	34.3478
LOC_Os03g60620.1	LOC_Os02g02410.1	1.23451	0.288238	0.233484	SD	Negative of purifying	21.9693
LOC_Os03g60620.1	LOC_Os09g31486.1	1.03409	0.458033	0.442935	SD	Negative of purifying	34.911
LOC_Os03g60620.1	LOC_Os06g46600.1	2.381	0.767184	0.32221	SD	Negative of purifying	58.4744
LOC_Os03g60620.1	LOC_Os12g38180.1	2.53914	0.295905	0.116537	SD	Negative of purifying	22.5537
LOC_Os03g60620.1	LOC_Os12g14070.1	1.1411	0.441267	0.386703	SD	Negative of purifying	33.6332
LOC_Os03g60620.1	LOC_Os05g51360.1	2.49972	0.597018	0.238834	SD	Negative of purifying	45.5044
LOC_Os03g60620.1	LOC_Os05g23740.1	1.56211	0.418183	0.267704	SD	Negative of purifying	31.8737
LOC_Os03g60620.1	LOC_Os11g47760.1	0.751851	0.0236409	0.0314436	SD	Negative of purifying	1.8019
LOC_Os03g02260.1	LOC_Os02g53420.1	0.53808	0.0346757	0.0644435	SD	Negative of purifying	2.64297
LOC_Os03g02260.1	LOC_Os02g02410.1	2.32297	0.501503	0.215889	SD	Negative of purifying	38.2243
LOC_Os03g02260.1	LOC_Os09g31486.1	1.33206	0.104795	0.0786712	SD	Negative of purifying	7.98741
LOC_Os03g02260.1	LOC_Os06g46600.1	2.26998	0.759299	0.334495	SD	Negative of purifying	57.8734
LOC_Os03g02260.1	LOC_Os05g23740.1	2.13733	0.397767	0.186105	SD	Negative of purifying	30.3176
LOC_Os03g02260.1	LOC_Os11g47760.1	1.75077	0.471523	0.269323	SD	Negative of purifying	35.9392
LOC_Os02g48110.1	LOC_Os05g23740.1	2.72819	0.774148	0.283759	SD	Negative of purifying	59.0052
LOC_Os02g53420.1	LOC_Os09g31486.1	2.90765	0.0846601	0.0291163	SD	Negative of purifying	6.45275
LOC_Os02g53420.1	LOC_Os12g14070.1	1.6185	0.376383	0.23255	SD	Negative of purifying	28.6877
LOC_Os02g53420.1	LOC_Os05g23740.1	2.43577	0.369164	0.15156	SD	Negative of purifying	28.1375
LOC_Os02g53420.1	LOC_Os11g47760.1	2.74939	0.433888	0.157812	SD	Negative of purifying	33.0707
LOC_Os02g02410.1	LOC_Os09g31486.1	2.26966	0.560528	0.246966	SD	Negative of purifying	42.7232
LOC_Os02g02410.1	LOC_Os06g46600.1	1.80946	0.710045	0.392407	SD	Negative of purifying	54.1193
LOC_Os02g02410.1	LOC_Os06g10990.1	1.13058	0.43574	0.385413	SD	Negative of purifying	33.2119
LOC_Os02g02410.1	LOC_Os12g38180.1	1.11606	0.547841	0.490871	SD	Negative of purifying	41.7561
LOC_Os02g02410.1	LOC_Os12g05760.1	2.18617	0.38824	0.177589	SD	Negative of purifying	29.5915
LOC_Os02g02410.1	LOC_Os05g51360.1	1.8602	0.501135	0.269399	SD	Negative of purifying	38.1963
LOC_Os02g02410.1	LOC_Os05g23740.1	2.34421	0.505104	0.215468	SD	Negative of purifying	38.4987
LOC_Os02g02410.1	LOC_Os05g35400.1	2.42814	0.099169	0.0408415	SD	Negative of purifying	7.55861
LOC_Os02g02410.1	LOC_Os05g30480.1	2.91887	0.104636	0.0358481	SD	Negative of purifying	7.97528
LOC_Os02g02410.1	LOC_Os05g38530.1	1.9272	0.278963	0.14475	SD	Negative of purifying	21.2624
LOC_Os02g02410.1	LOC_Os11g08440.1	2.14919	0.375438	0.174688	SD	Negative of purifying	28.6157
LOC_Os02g02410.1	LOC_Os11g47760.1	0.82748	0.266431	0.321978	SD	Negative of purifying	20.3072
LOC_Os02g02410.1	LOC_Os11g08445.1	1.56648	0.385853	0.246318	SD	Negative of purifying	29.4095
LOC_Os02g02410.1	LOC_Os11g08460.1	0.957902	0.323276	0.337483	SD	Negative of purifying	24.6399
LOC_Os02g02410.1	LOC_Os11g08470.1	1.54676	0.374422	0.24207	SD	Negative of purifying	28.5383
LOC_Os09g31486.1	LOC_Os06g46600.1	2.01614	0.845065	0.41915	SD	Negative of purifying	64.4104
LOC_Os09g31486.1	LOC_Os06g10990.1	2.08487	0.848049	0.406763	SD	Negative of purifying	64.6379
LOC_Os09g31486.1	LOC_Os11g47760.1	1.34043	0.468541	0.349544	SD	Negative of purifying	35.7119
LOC_Os06g46600.1	LOC_Os06g10990.1	2.26735	0.824498	0.36364	TM	Negative of purifying	62.8429
LOC_Os06g46600.1	LOC_Os12g38180.1	2.17196	1.13517	0.522646	SD	positive of diversifying	86.5219
LOC_Os06g46600.1	LOC_Os12g05760.1	1.3556	0.87704	0.646973	SD	Negative of purifying	66.8475
LOC_Os06g46600.1	LOC_Os05g51360.1	1.78013	0.981596	0.551419	SD	Negative of purifying	74.8168
LOC_Os06g46600.1	LOC_Os05g35400.1	1.40931	0.698915	0.495928	SD	Negative of purifying	53.271
LOC_Os06g46600.1	LOC_Os05g30480.1	1.28918	0.735473	0.570498	SD	Negative of purifying	56.0574
LOC_Os06g46600.1	LOC_Os05g38530.1	1.44337	0.824492	0.571228	SD	Negative of purifying	62.8424
LOC_Os06g46600.1	LOC_Os11g08440.1	1.59135	0.739151	0.464481	SD	Negative of purifying	56.3378
LOC_Os06g46600.1	LOC_Os11g47760.1	2.19102	0.811837	0.37053	SD	Negative of purifying	61.8778
LOC_Os06g46600.1	LOC_Os11g08445.1	1.73972	0.715016	0.410995	SD	Negative of purifying	54.4981
LOC_Os06g46600.1	LOC_Os11g08470.1	1.45021	0.732758	0.505278	SD	Negative of purifying	55.8504
LOC_Os06g10990.1	LOC_Os12g38180.1	1.13212	0.798515	0.705328	SD	Negative of purifying	60.8624
LOC_Os06g10990.1	LOC_Os12g05760.1	0.775302	0.526628	0.679256	SD	Negative of purifying	40.1393
LOC_Os06g10990.1	LOC_Os05g51360.1	0.706248	0.406786	0.575982	SD	Negative of purifying	31.005
LOC_Os06g10990.1	LOC_Os05g35400.1	0.830481	0.45652	0.549706	SD	Negative of purifying	34.7957
LOC_Os06g10990.1	LOC_Os05g08840.1	2.4286	0.916832	0.377515	SD	Negative of purifying	69.8805
LOC_Os06g10990.1	LOC_Os05g30480.1	0.83037	0.462836	0.557385	SD	Negative of purifying	35.2771
LOC_Os06g10990.1	LOC_Os05g38530.1	0.817466	0.543545	0.664914	SD	Negative of purifying	41.4287
LOC_Os06g10990.1	LOC_Os11g08440.1	0.856499	0.702617	0.820336	SD	Negative of purifying	53.5531
LOC_Os06g10990.1	LOC_Os11g47760.1	1.4055	0.540529	0.384582	SD	Negative of purifying	41.1988
LOC_Os06g10990.1	LOC_Os11g08445.1	0.809025	0.67239	0.831112	SD	Negative of purifying	51.2493
LOC_Os06g10990.1	LOC_Os11g08460.1	1.5022	0.633448	0.421679	SD	Negative of purifying	48.2811
LOC_Os06g10990.1	LOC_Os11g08470.1	0.760883	0.675297	0.887517	SD	Negative of purifying	51.4708
LOC_Os12g38180.1	LOC_Os12g05760.1	1.42945	0.838518	0.586601	TM	Negative of purifying	63.9114
LOC_Os12g38180.1	LOC_Os12g14070.1	2.30337	0.728825	0.316417	TM	Negative of purifying	55.5507
LOC_Os12g38180.1	LOC_Os05g51360.1	1.16247	1.00774	0.866899	SD	positive of diversifying	76.8096
LOC_Os12g38180.1	LOC_Os05g23740.1	1.58744	0.755963	0.476215	SD	Negative of purifying	57.6191
LOC_Os12g38180.1	LOC_Os05g35400.1	0.955042	0.589353	0.617096	SD	Negative of purifying	44.9202
LOC_Os12g38180.1	LOC_Os05g30480.1	1.29153	0.628467	0.486608	SD	Negative of purifying	47.9015
LOC_Os12g38180.1	LOC_Os05g38530.1	0.967781	0.322718	0.333462	SD	Negative of purifying	24.5974
LOC_Os12g38180.1	LOC_Os11g08440.1	1.18777	0.52083	0.438495	SD	Negative of purifying	39.6974
LOC_Os12g38180.1	LOC_Os11g47760.1	0.827353	0.280296	0.338786	SD	Negative of purifying	21.364
LOC_Os12g38180.1	LOC_Os11g08445.1	1.07356	0.527917	0.491746	SD	Negative of purifying	40.2376
LOC_Os12g38180.1	LOC_Os11g08460.1	1.08858	0.419446	0.385316	SD	Negative of purifying	31.97
LOC_Os12g38180.1	LOC_Os11g08470.1	1.00602	0.505327	0.502305	SD	Negative of purifying	38.5158
LOC_Os12g05760.1	LOC_Os05g51360.1	0.736651	0.564941	0.766904	SD	Negative of purifying	43.0595
LOC_Os12g05760.1	LOC_Os05g35400.1	0.660794	0.361324	0.546802	SD	Negative of purifying	27.5399
LOC_Os12g05760.1	LOC_Os05g30480.1	0.602266	0.35935	0.596663	SD	Negative of purifying	27.3895
LOC_Os12g05760.1	LOC_Os05g38530.1	0.668282	0.592445	0.886519	SD	Negative of purifying	45.1559
LOC_Os12g05760.1	LOC_Os11g08440.1	0.761008	0.596927	0.78439	SD	Negative of purifying	45.4975
LOC_Os12g05760.1	LOC_Os11g47760.1	1.28437	0.549761	0.428038	SD	Negative of purifying	41.9025
LOC_Os12g05760.1	LOC_Os11g08445.1	0.616888	0.637001	1.0326	SD	Negative of purifying	48.5519
LOC_Os12g05760.1	LOC_Os11g08460.1	1.31479	0.563746	0.428772	SD	Negative of purifying	42.9685
LOC_Os12g05760.1	LOC_Os11g08470.1	0.639739	0.63982	1.00013	SD	Negative of purifying	48.7667
LOC_Os12g14070.1	LOC_Os05g23740.1	1.70918	0.0698178	0.0408488	SD	Negative of purifying	5.32148
LOC_Os12g14070.1	LOC_Os11g47760.1	0.981166	0.432978	0.441289	SD	Negative of purifying	33.0014
LOC_Os12g14070.1	LOC_Os11g08460.1	1.92705	0.480563	0.249377	SD	Negative of purifying	36.6282
LOC_Os05g51360.1	LOC_Os05g35400.1	0.723179	0.515791	0.713227	TM	Negative of purifying	39.3133
LOC_Os05g51360.1	LOC_Os05g08840.1	1.65481	1.04887	0.63383	TM	positive of diversifying	79.944
LOC_Os05g51360.1	LOC_Os05g30480.1	0.797926	0.549155	0.688227	TM	Negative of purifying	41.8563
LOC_Os05g51360.1	LOC_Os05g38530.1	0.844555	0.594895	0.704388	TM	Negative of purifying	45.3426
LOC_Os05g51360.1	LOC_Os11g08440.1	0.839805	0.708459	0.8436	SD	Negative of purifying	53.9984
LOC_Os05g51360.1	LOC_Os11g47760.1	1.27999	0.569337	0.444799	SD	Negative of purifying	43.3946
LOC_Os05g51360.1	LOC_Os11g08445.1	0.703509	0.661199	0.93986	SD	Negative of purifying	50.3963
LOC_Os05g51360.1	LOC_Os11g08460.1	1.08179	0.655541	0.60598	SD	Negative of purifying	49.9651
LOC_Os05g51360.1	LOC_Os11g08470.1	0.642524	0.669167	1.04147	SD	Negative of purifying	51.0036
LOC_Os05g23740.1	LOC_Os05g08840.1	3.14903	0.796797	0.25303	TM	Negative of purifying	60.7315
LOC_Os05g23740.1	LOC_Os11g47760.1	1.33795	0.421289	0.314876	SD	Negative of purifying	32.1104
LOC_Os05g23740.1	LOC_Os11g08460.1	1.94992	0.44963	0.230589	SD	Negative of purifying	34.2706
LOC_Os05g35400.1	LOC_Os05g08840.1	2.43371	0.766278	0.31486	TM	Negative of purifying	58.4053
LOC_Os05g35400.1	LOC_Os05g30480.1	0.185672	0.0510552	0.274976	TM	Negative of purifying	3.8914
LOC_Os05g35400.1	LOC_Os05g38530.1	0.300743	0.322978	1.07393	TM	Negative of purifying	24.6172
LOC_Os05g35400.1	LOC_Os11g08440.1	0.375279	0.394766	1.05193	SD	Negative of purifying	30.0889
LOC_Os05g35400.1	LOC_Os11g47760.1	0.998992	0.300919	0.301222	SD	Negative of purifying	22.9359
LOC_Os05g35400.1	LOC_Os11g08445.1	0.306265	0.41042	1.34008	SD	Negative of purifying	31.282
LOC_Os05g35400.1	LOC_Os11g08460.1	0.544528	0.354383	0.650808	SD	Negative of purifying	27.0109
LOC_Os05g35400.1	LOC_Os11g08470.1	0.341149	0.405641	1.18904	SD	Negative of purifying	30.9178
LOC_Os05g08840.1	LOC_Os05g30480.1	1.89527	0.765962	0.404143	TM	Negative of purifying	58.3812
LOC_Os05g30480.1	LOC_Os05g38530.1	0.360697	0.343697	0.95287	TM	Negative of purifying	26.1965
LOC_Os05g30480.1	LOC_Os11g08440.1	0.549604	0.381057	0.69333	SD	Negative of purifying	29.044
LOC_Os05g30480.1	LOC_Os11g47760.1	1.32734	0.342456	0.258003	SD	Negative of purifying	26.1019
LOC_Os05g30480.1	LOC_Os11g08445.1	0.490706	0.396512	0.808044	SD	Negative of purifying	30.222
LOC_Os05g30480.1	LOC_Os11g08460.1	0.791416	0.348983	0.44096	SD	Negative of purifying	26.5993
LOC_Os05g30480.1	LOC_Os11g08470.1	0.52243	0.395406	0.756858	SD	Negative of purifying	30.1376
LOC_Os05g38530.1	LOC_Os11g08440.1	0.30802	0.235017	0.762992	SD	Negative of purifying	17.9128
LOC_Os05g38530.1	LOC_Os11g47760.1	1.35758	0.0347385	0.0255885	SD	Negative of purifying	2.64775
LOC_Os05g38530.1	LOC_Os11g08445.1	0.280573	0.214152	0.763269	SD	Negative of purifying	16.3226
LOC_Os05g38530.1	LOC_Os11g08460.1	0.624965	0.143888	0.230233	SD	Negative of purifying	10.967
LOC_Os05g38530.1	LOC_Os11g08470.1	0.282959	0.208055	0.735286	SD	Negative of purifying	15.8579
LOC_Os11g08440.1	LOC_Os11g47760.1	1.3697	0.253652	0.185188	TM	Negative of purifying	19.3332
LOC_Os11g08440.1	LOC_Os11g08445.1	0.0832087	0.0452398	0.543691	TM	Negative of purifying	3.44816
LOC_Os11g08440.1	LOC_Os11g08460.1	0.445757	0.169267	0.37973	TM	Negative of purifying	12.9015
LOC_Os11g08440.1	LOC_Os11g08470.1	0.0838436	0.049587	0.591423	TM	Negative of purifying	3.7795
LOC_Os11g47760.1	LOC_Os11g08445.1	1.14536	0.230421	0.201177	TM	Negative of purifying	17.5626
LOC_Os11g47760.1	LOC_Os11g08460.1	0.813732	0.153764	0.188962	TM	Negative of purifying	11.7198
LOC_Os11g47760.1	LOC_Os11g08470.1	1.23467	0.224174	0.181566	TM	Negative of purifying	17.0864
LOC_Os11g08445.1	LOC_Os11g08460.1	0.420807	0.169267	0.402245	TM	Negative of purifying	12.9015
LOC_Os11g08445.1	LOC_Os11g08470.1	0.060032	0.012623	0.210271	TM	Negative of purifying	0.96212
LOC_Os11g08460.1	LOC_Os11g08470.1	0.450062	0.163626	0.363563	TM	Negative of purifying	12.4715
